# Supplementary material for: Early sexual activity lowers the incidence of intracranial aneurysm: a Mendelian randomization investigation
Source: Front Neurol. 2024 Jun 4;15:1349137. doi: 10.3389/fneur.2024.1349137 (PMC11184162; doi:10.3389/fneur.2024.1349137)
Supplement: Supplementary file 1 [file Data_Sheet_1.CSV]

	Main.MR.results.Exposure	Main.MR.results.MR.Analysis	Main.MR.results.Causal.Estimate	Main.MR.results.Sd	Main.MR.results.T.stat	Main.MR.results.P.value	MR.PRESSO.results.Global.Test.RSSobs	MR.PRESSO.results.Global.Test.Pvalue
1	beta.exposure	Raw	-0.496529384372887	0.144076917813063	-3.44627988930972	0.000771082997426195	153.264581871358	0.077
2	beta.exposure	Outlier-corrected	NA	NA	NA	NA	153.264581871358	0.077
