# Supplementary material for: Early sexual activity lowers the incidence of intracranial aneurysm: a Mendelian randomization investigation
Source: Front Neurol. 2024 Jun 4;15:1349137. doi: 10.3389/fneur.2024.1349137 (PMC11184162; doi:10.3389/fneur.2024.1349137)
Supplement: Supplementary file 2 [file Data_Sheet_2.CSV]

	Main.MR.results.Exposure	Main.MR.results.MR.Analysis	Main.MR.results.Causal.Estimate	Main.MR.results.Sd	Main.MR.results.T.stat	Main.MR.results.P.value	MR.PRESSO.results.Global.Test.RSSobs	MR.PRESSO.results.Global.Test.Pvalue
1	beta.exposure	Raw	-0.350631037738332	0.233591729772716	-1.50104217336587	0.136806558941941	115.418828177184	0.06
2	beta.exposure	Outlier-corrected	NA	NA	NA	NA	115.418828177184	0.06
